# Supplementary material for: A recombinant dilp2GS-rpr donor line for adult-inducible IPC ablation across Drosophila genetic backgrounds
Source: bioRxiv. 2026 Jun 22:2026.06.17.733056. Preprint. [Version 1] doi: 10.64898/2026.06.17.733056 (PMC13320953; doi:10.64898/2026.06.17.733056)
Supplement: Supplement 1 [file media-1.zip]

Archive with 10 entries (10 files):
- Supplementary Table S1. Genotypes of the parental fly lines and dilp2GS-rpr donor line.xlsx
- __MACOSX/._Supplementary Table S1. Genotypes of the parental fly lines and dilp2GS-rpr donor line.xlsx
- Supplementary Table S2. Experimental Diet and Standard Maintenance Diet.xlsx
- __MACOSX/._Supplementary Table S2. Experimental Diet and Standard Maintenance Diet.xlsx
- Supplementary Table S3. PCR and q-RT-PCR primer sequences.xlsx
- __MACOSX/._Supplementary Table S3. PCR and q-RT-PCR primer sequences.xlsx
- Supplementary Table S4. Two-way ANOVA of line and RU486 treatment effects on metabolic phenotypes.xlsx
- __MACOSX/._Supplementary Table S4. Two-way ANOVA of line and RU486 treatment effects on metabolic phenotypes.xlsx
- Supplementary Table S5. Within-line RU486 treatment contrasts for metabolic phenotypes.xlsx
- __MACOSX/._Supplementary Table S5. Within-line RU486 treatment contrasts for metabolic phenotypes.xlsx
