# Supplementary material for: A recombinant dilp2GS-rpr donor line for adult-inducible IPC ablation across Drosophila genetic backgrounds
Source: bioRxiv. 2026 Jun 22:2026.06.17.733056. Preprint. [Version 1] doi: 10.64898/2026.06.17.733056 (PMC13320953; doi:10.64898/2026.06.17.733056)
Supplement: Supplement 1 [file media-1.zip › Supplementary Table S1. Genotypes of the parental fly lines and dilp2GS-rpr donor line.xlsx]

## Sheet: Supplementary Table S1
Fly Line	Genotype
BDSC #5824	w[1118]; P{w[+mC]=UAS-rpr.C}14
BDSC #8578	w[*]; sna[Sco]/CyO, P{w[+mC]=Dfd-EYFP}2
dilp2GS	dilp2-GeneSwitch-GAL4/CyO
dilp2GS-rpr donor line	w[*]; dilp2-GeneSwitch-GAL4, UAS-rpr/CyO, P{w[+mC]=Dfd-EYFP}2
